# Supplementary material for: Syndecan-3 as a Novel Biomarker in Alzheimer’s Disease
Source: Int J Mol Sci. 2022 Mar 21;23(6):3407. doi: 10.3390/ijms23063407 (PMC8955174; doi:10.3390/ijms23063407)
Supplement: Supplementary file 1 [file ijms-23-03407-s001.zip]

Archive with 1 entries (1 files):
- ijms-1635067-supplementary-done.pdf
